# Supplementary material for: Accurate Binding Free Energy Method from End-State MD Simulations
Source: J Chem Inf Model. 2022 Aug 16;62(17):4095–106. doi: 10.1021/acs.jcim.2c00601 (PMC9472276; doi:10.1021/acs.jcim.2c00601)
Supplement: Supplementary file 2 — ci2c00601_si_002.xlsx [file ci2c00601_si_002.xlsx]

## Sheet: Experimental
Protein	PDB or Ref1 id	IC50 (nM)	RTln(IC50) (kcal/mol)	Ref2_Calc (kcal/mol)	Reference	Ref2 id	Ref1	Ref2										R	8.314
JNK-1	18624	570	-8.85661	-7.81549		6e	https://doi.org/10.1039/D1SC03472C	https://doi.org/10.1021/jm060199b										T	310
JNK-1	18629	2700	-7.8985	-9.24952		28a	https://doi.org/10.1039/D1SC03472C
JNK-1	18630	190	-9.53335	-9.44073		6k	https://doi.org/10.1039/D1SC03472C
JNK-1	18631	120	-9.81642	-9.44073		6l	https://doi.org/10.1039/D1SC03472C
JNK-1	18632	210	-9.4717	-10.1338		6m	https://doi.org/10.1039/D1SC03472C
JNK-1	18633	180	-9.56666	-8.81931		6n	https://doi.org/10.1039/D1SC03472C
JNK-1	18634	45	-10.4206	-9.89484		6o	https://doi.org/10.1039/D1SC03472C
JNK-1	18635	4400	-7.59767	-8.3652		6p	https://doi.org/10.1039/D1SC03472C
JNK-1	18637	35	-10.5754	-10.1577		6r	https://doi.org/10.1039/D1SC03472C
JNK-1	18638	38	-10.5248	-10.7075		6s	https://doi.org/10.1039/D1SC03472C
JNK-1	18639	69	-10.1573	-10.9943		6u	https://doi.org/10.1039/D1SC03472C
JNK-1	18652	14	-11.1399	-9.56023		18b	https://doi.org/10.1039/D1SC03472C
JNK-1	18658	74	-10.1142	-9.44073		20a	https://doi.org/10.1039/D1SC03472C
JNK-1	18659	110	-9.87002	-10.0382		20b	https://doi.org/10.1039/D1SC03472C
SARS-CoV	2GZ7	300	-9.25199				https://doi.org/10.1021/jm060207o
SARS-CoV	2GZ8	3000	-7.8336				https://doi.org/10.1021/jm060207o
SARS-CoV	3V3M	4800	-7.54408				https://doi.org/10.1021/jm301580n
SARS-CoV	4MDS	6200	-7.38642				https://doi.org/10.1016/j.bmcl.2013.08.112
MERS-CoV	4YOJ	410	-9.05956				https://doi.org/10.1016/j.bmc.2015.06.039
SARS-CoV-2	7L10	4020	-7.65331				https://doi.org/10.1021/acscentsci.1c00039
SARS-CoV-2	7L11	140	-9.72146				https://doi.org/10.1021/acscentsci.1c00040
SARS-CoV-2	7L12	128	-9.77667				https://doi.org/10.1021/acscentsci.1c00041
SARS-CoV-2	7L13	18	-10.985				https://doi.org/10.1021/acscentsci.1c00042
SARS-CoV-2	7L14	170	-9.60187				https://doi.org/10.1021/acscentsci.1c00043
SARS-CoV-2	7LMF	63	-10.2133				https://doi.org/10.1021/acs.jmedchem.1c00598
SARS-CoV	7LMG	148	-9.68723				https://doi.org/10.1021/acs.jmedchem.1c00599
SARS-CoV	7LMH	930	-8.55504				https://doi.org/10.1021/acs.jmedchem.1c00600
SARS-CoV	7LMI	109	-9.87565				https://doi.org/10.1021/acs.jmedchem.1c00601
SARS-CoV-2	7M8M	120	-9.81642				https://doi.org/10.1016/j.str.2021.06.002
SARS-CoV-2	7M8N	100	-9.92873				https://doi.org/10.1016/j.str.2021.06.003
SARS-CoV-2	7M8O	37	-10.5412				https://doi.org/10.1016/j.str.2021.06.004
SARS-CoV-2	7M8P	20	-10.9201				https://doi.org/10.1016/j.str.2021.06.005
SARS-CoV-2	7M8X	470	-8.97543				https://doi.org/10.1016/j.str.2021.06.006
SARS-CoV-2	7M8Y	110	-9.87002				https://doi.org/10.1016/j.str.2021.06.007
SARS-CoV-2	7M8Z	250	-9.3643				https://doi.org/10.1016/j.str.2021.06.008
SARS-CoV-2	7M90	250	-9.3643				https://doi.org/10.1016/j.str.2021.06.009
SARS-CoV-2	7M91	25	-10.7827				https://doi.org/10.1016/j.str.2021.06.010
SARS-CoV-2	7N44	42	-10.4631				https://doi.org/10.1021/acsmedchemlett.1c00326
SARS-CoV-2	7P51	54000	-6.05313				https://doi.org/10.1002/anie.202109965
HIV-1	2A4F	0.061	-14.4884				https://doi.org/10.1016/j.bmcl.2005.08.093
HIV-1	3R0W	30.3	-10.6642				https://doi.org/10.1016/j.bbrc.2012.03.096
HIV-1	3R0Y	4.53	-11.8349				https://doi.org/10.1016/j.bbrc.2012.03.097
HIV-1	3SPK	3.02	-12.0847				https://doi.org/10.1016/j.bbrc.2011.08.045
HIV-1	4KB9	1.9	-12.3701				https://doi.org/10.1021/jm400768f
HIV-1	5DGW	0.2	-13.7569				https://doi.org/10.1039/C5OB01930C
HIV-1	5IVS	6	-11.6618				https://doi.org/10.1021/acsmedchemlett.6b00135
HIV-1	5IVT	0.8	-12.903				https://doi.org/10.1021/acsmedchemlett.6b00136
HIV-1	5TYS	0.0094	-15.6404				https://doi.org/10.7554/eLife.28020.001
HIV-1	5ULT	2.7	-12.1537				https://doi.org/10.1021/acs.jmedchem.7b00172
HIV-1	5UOV	69	-10.1573				https://doi.org/10.1016/j.bmc.2017.04.005
HIV-1	6CDJ	0.027	-14.9905				https://doi.org/10.1021/acs.jmedchem.8b00298
HIV-1	6CDL	0.023	-15.0892				https://doi.org/10.1021/acs.jmedchem.8b00299
HIV-1	6VOE	0.3	-13.5072				https://doi.org/10.1021/acs.jmedchem.0c00202
HIV-1	7MYP	2.4	-12.2262				https://doi.org/10.1016/j.bbrc.2021.05.094

## Sheet: RERUN_average_.)
PDB ID	Lig	DG Exp	Coul-SR	LJ-SR	TOT
2GZ7	D3F	-9.25254	-45.5701	-172.063	-217.633
2GZ8	F3F	-7.83407	-37.2836	-114.172	-151.456
3V3M	0EN	-7.54453	-77.8388	-208.76	-286.599
4MDS	23H	-7.38686	-56.0589	-207.905	-263.964
4YOJ	RFM	-9.06011	-56.1754	-245.044	-301.219
7L10	XEY	-7.65377	-61.9759	-172.083	-234.059
7L11	XF1	-9.72205	-88.1277	-227.568	-315.696
7L12	XF4	-9.77725	-86.8019	-240.675	-327.477
7L13	XF7	-10.9857	-81.3291	-247.231	-328.56
7L14	XFD	-9.60244	-64.9231	-222.082	-287.005
7LMF	Y6G	-10.214	-86.1903	-209.533	-295.723
7LMG	Y6G	-9.68782	-74.4628	-212.238	-286.701
7LMH	Y6D	-8.55556	-35.654	-198.317	-233.971
7LMI	Y6A	-9.87624	-72.5907	-200.492	-273.083
7M8M	YSG	-9.81701	-64.7855	-217.706	-282.491
7M8N	YSP	-9.92933	-93.6545	-244.631	-338.286
7M8O	YSM	-10.5418	-97.5662	-246.464	-344.03
7M8P	YSJ	-10.9208	-83.2795	-241.896	-325.175
7M8X	YTJ	-8.97597	-88.048	-225.663	-313.711
7M8Y	YTM	-9.87061	-71.4685	-216.112	-287.581
7M8Z	YTV	-9.36486	-96.2123	-231.635	-327.847
7M90	YTS	-9.36486	-116.251	-247.82	-364.071
7M91	YU4	-10.7833	-86.0227	-241.93	-327.953
7N44	06I	-10.4637	-94.1609	-247.881	-342.042
7P51	5P9	-6.05349	-34.774	-132.082	-166.856
2A4F	AAU	-14.4893	-165.395	-275.459	-440.854
3R0W	RSY	-10.6649	-88.0954	-209.975	-298.07
3R0Y	RSZ	-11.8356	-92.3673	-223.248	-315.615
3SPK	TPV	-12.0854	-152.952	-271.148	-424.1
4KB9	G79	-12.3709	-134.921	-292.481	-427.402
5DGW	5B5	-13.7578	-141.902	-279.967	-421.869
5IVS	6EF	-11.6625	-129.797	-264.147	-393.944
5IVT	6EE	-12.9037	-138.538	-254.666	-393.204
5TYS	7OA	-15.6413	-183.187	-288.031	-471.218
5ULT	8FM	-12.1544	-138.269	-264.301	-402.57
5UOV	8FP	-10.1579	-96.1936	-201.416	-297.61
6CDJ	GR8	-14.9914	-131.049	-262.748	-393.797
6CDL	GR5	-15.0901	-177.874	-300.909	-478.783
6VOE	T2R	-13.508	-156.505	-283.439	-439.944
7MYP	G04	-12.227	-165.364	-286.976	-452.34
18624	MOL	-8.4847	-77.0533	-152.041	-229.094
18629	MOL	-8.65201	-67.5295	-163.27	-230.8
18630	MOL	-9.10612	-79.388	-165.655	-245.043
18631	MOL	-9.41683	-82.8608	-163.261	-246.122
18632	MOL	-9.10612	-69.3108	-173.07	-242.381
18633	MOL	-9.17782	-85.7514	-166.097	-251.848
18634	MOL	-9.91874	-78.2221	-178.018	-256.24
18635	MOL	-7.28967	-75.9584	-166.35	-242.308
18637	MOL	-10.1338	-80.0422	-187.84	-267.882
18638	MOL	-10.0382	-86.9829	-189.392	-276.375
18639	MOL	-9.67973	-108.33	-192.575	-300.905
18652	MOL	-10.6119	-110.239	-209.845	-320.084
18658	MOL	-9.65583	-109.247	-180.18	-289.427
18659	MOL	-9.41683	-91.7501	-189.003	-280.753
2ALV	CY6	-5.89363	-130.958	-252.02	-382.978
6VOD	T1R	-10.5254	-145.117	-269.264	-414.381

## Sheet: ANI_LIE_noSOL
		<P-L>PLS	Predicted
FileNames	DG_Exprmnt	avg_diff_ani2x	ANI_LIE
2GZ7	-9.25199	-43.4209	-9.60748
2GZ8	-7.8336	-23.1424	-7.44985
3V3M	-7.54408	-48.6751	-10.1665
4MDS	-7.38642	-38.1315	-9.04469
4YOJ	-9.05956	-46.1299	-9.89572
7L10	-7.65331	-35.3205	-8.7456
7L11	-9.72146	-43.6127	-9.62789
7L12	-9.77667	-52.692	-10.5939
7L13	-10.985	-48.5868	-10.1571
7L14	-9.60187	-43.0507	-9.56809
7LMF	-10.2133	-48.6297	-10.1617
7LMG	-9.68723	-46.8681	-9.97427
7LMH	-8.55504	-35.2964	-8.74303
7LMI	-9.87565	-41.891	-9.4447
7M8M	-9.81642	-43.42	-9.60739
7M8N	-9.92873	-48.8362	-10.1837
7M8O	-10.5412	-53.5671	-10.687
7M8P	-10.9201	-52.19	-10.5405
7M8X	-8.97543	-46.0425	-9.88643
7M8Y	-9.87002	-42.9064	-9.55275
7M8Z	-9.3643	-53.4497	-10.6746
7M90	-9.3643	-58.8154	-11.2455
7M91	-10.7827	-56.4616	-10.995
7N44	-10.4631	-56.1068	-10.9573
7P51	-6.05313	-22.6984	-7.40261
2A4F	-14.4884	-89.7391	-14.5357
3R0W	-10.6642	-49.5389	-10.2584
3R0Y	-11.8349	-48.8976	-10.1902
3SPK	-12.0847	-83.7718	-13.9008
4KB9	-12.3701	-67.7721	-12.1985
5DGW	-13.7569	-77.6334	-13.2477
5IVS	-11.6618	-67.4194	-12.1609
5IVT	-12.903	-76.749	-13.1536
5TYS	-15.6404	-87.7164	-14.3205
5ULT	-12.1537	-66.4613	-12.059
5UOV	-10.1573	-52.0695	-10.5277
6CDJ	-14.9905	-71.8609	-12.6335
6CDL	-15.0892	-90.2673	-14.5919
6VOE	-13.5072	-72.2432	-12.6742
7MYP	-12.2262	-80.3315	-13.5348
18624	-8.85661	-33.4709	-8.5488
18629	-7.8985	-34.2406	-8.6307
18630	-9.53335	-36.5875	-8.88041
18631	-9.81642	-34.4538	-8.65338
18632	-9.4717	-35.6431	-8.77992
18633	-9.56666	-34.9295	-8.704
18634	-10.4206	-37.3026	-8.95649
18635	-7.59767	-36.1047	-8.82904
18637	-10.5754	-39.8144	-9.22375
18638	-10.5248	-41.8171	-9.43684
18639	-10.1573	-44.3476	-9.70609
18652	-11.1399	-48.2648	-10.1229
18658	-10.1142	-43.4801	-9.61379
18659	-9.87002	-40.9391	-9.34342

## Sheet: ANID3_LIE_noSOL
		<P-L>PLS		Predicted
FileNames	DG_Exprmnt	avg_diff_ani2x	avg_diff_dftd3	ANID3_LIE
2GZ7	-9.25199	-43.4209	-43.0792	-9.85917
2GZ8	-7.8336	-23.1424	-26.4941	-7.76591
3V3M	-7.54408	-48.6751	-58.0174	-10.1313
4MDS	-7.38642	-38.1315	-52.8701	-8.9546
4YOJ	-9.05956	-46.1299	-65.2983	-9.63073
7L10	-7.65331	-35.3205	-45.3689	-8.79657
7L11	-9.72146	-43.6127	-61.5381	-9.41411
7L12	-9.77667	-52.692	-63.9455	-10.4788
7L13	-10.985	-48.5868	-64.9923	-9.94316
7L14	-9.60187	-43.0507	-58.4692	-9.42237
7LMF	-10.2133	-48.6297	-55.2487	-10.196
7LMG	-9.68723	-46.8681	-55.3195	-9.97573
7LMH	-8.55504	-35.2964	-50.8534	-8.65427
7LMI	-9.87565	-41.891	-52.2446	-9.43667
7M8M	-9.81642	-43.42	-56.545	-9.51704
7M8N	-9.92873	-48.8362	-64.8737	-9.9771
7M8O	-10.5412	-53.5671	-65.9156	-10.5373
7M8P	-10.9201	-52.19	-63.215	-10.4351
7M8X	-8.97543	-46.0425	-60.1521	-9.75061
7M8Y	-9.87002	-42.9064	-57.1802	-9.43722
7M8Z	-9.3643	-53.4497	-61.132	-10.6442
7M90	-9.3643	-58.8154	-65.1896	-11.2065
7M91	-10.7827	-56.4616	-62.4718	-10.9837
7N44	-10.4631	-56.1068	-65.3389	-10.8668
7P51	-6.05313	-22.6984	-32.9639	-7.54652
2A4F	-14.4884	-89.7391	-78.2505	-14.7093
3R0W	-10.6642	-49.5389	-55.7243	-10.2966
3R0Y	-11.8349	-48.8976	-60.0502	-10.1072
3SPK	-12.0847	-83.7718	-76.7986	-14.0062
4KB9	-12.3701	-67.7721	-80.5111	-11.928
5DGW	-13.7569	-77.6334	-76.0968	-13.2629
5IVS	-11.6618	-67.4194	-72.9753	-12.0756
5IVT	-12.903	-76.749	-69.2303	-13.3276
5TYS	-15.6404	-87.7164	-78.9707	-14.4402
5ULT	-12.1537	-66.4613	-71.303	-11.9993
5UOV	-10.1573	-52.0695	-55.5796	-10.6141
6CDJ	-14.9905	-71.8609	-69.6276	-12.7114
6CDL	-15.0892	-90.2673	-81.6924	-14.6874
6VOE	-13.5072	-72.2432	-72.9935	-12.6733
7MYP	-12.2262	-80.3315	-79.4161	-13.5131
18624	-8.85661	-33.4709	-40.9689	-8.67898
18629	-7.8985	-34.2406	-44.0408	-8.6964
18630	-9.53335	-36.5875	-45.3191	-8.95494
18631	-9.81642	-34.4538	-43.9655	-8.72475
18632	-9.4717	-35.6431	-46.5514	-8.80653
18633	-9.56666	-34.9295	-45.7452	-8.73853
18634	-10.4206	-37.3026	-47.111	-8.9981
18635	-7.59767	-36.1047	-45.5238	-8.88987
18637	-10.5754	-39.8144	-49.5045	-9.24877
18638	-10.5248	-41.8171	-50.4144	-9.474
18639	-10.1573	-44.3476	-50.4577	-9.78668
18652	-11.1399	-48.2648	-55.961	-10.1326
18658	-10.1142	-43.4801	-47.1191	-9.76391
18659	-9.87002	-40.9391	-50.3738	-9.36615

## Sheet: ANI_LIE_wSOL
		<P-L>PLS	<L-S>PLS	<L-S>LS		α=0; β=0.127; γ=-5.111
FileNames	DG_Exprmnt	avg_diff_ani2x	DGsolvANI	DGsolvANI	ANI_intEn	ANI_LIE
2GZ7	-9.25199	-43.4209	-6.36531	-16.0356	-33.7506	-9.39732
2GZ8	-7.8336	-23.1424	-10.5877	-12.1164	-21.6137	-7.85594
3V3M	-7.54408	-48.6751	-3.02703	-8.47701	-43.2251	-10.6006
4MDS	-7.38642	-38.1315	-8.71683	-15.4383	-31.4101	-9.10008
4YOJ	-9.05956	-46.1299	-11.2828	-18.0329	-39.3798	-10.1122
7L10	-7.65331	-35.3205	-8.97534	-14.6714	-29.6244	-8.8733
7L11	-9.72146	-43.6127	-6.14565	-13.3543	-36.4041	-9.73432
7L12	-9.77667	-52.692	-11.4428	-23.4517	-40.6831	-10.2778
7L13	-10.985	-48.5868	-13.1853	-24.1469	-37.6252	-9.8894
7L14	-9.60187	-43.0507	-7.86979	-12.8615	-38.059	-9.94449
7LMF	-10.2133	-48.6297	-9.30063	-17.9687	-39.9616	-10.1861
7LMG	-9.68723	-46.8681	-9.28082	-17.9069	-38.2421	-9.96774
7LMH	-8.55504	-35.2964	-10.7992	-15.208	-30.8876	-9.03372
7LMI	-9.87565	-41.891	-8.59393	-16.3777	-34.1071	-9.44261
7M8M	-9.81642	-43.42	-12.4006	-7.12334	-48.6973	-11.2956
7M8N	-9.92873	-48.8362	-13.9147	-22.4703	-40.2807	-10.2266
7M8O	-10.5412	-53.5671	-10.9973	-23.8155	-40.7489	-10.2861
7M8P	-10.9201	-52.19	-13.6527	-24.6947	-41.148	-10.3368
7M8X	-8.97543	-46.0425	-9.57891	-16.8911	-38.7303	-10.0298
7M8Y	-9.87002	-42.9064	-13.4385	-22.357	-33.9879	-9.42747
7M8Z	-9.3643	-53.4497	-13.1544	-24.5427	-42.0615	-10.4528
7M90	-9.3643	-58.8154	-14.3216	-26.9946	-46.1424	-10.9711
7M91	-10.7827	-56.4616	-11.3717	-23.6511	-44.1822	-10.7221
7N44	-10.4631	-56.1068	-11.882	-24.368	-43.6208	-10.6508
7P51	-6.05313	-22.6984	-10.0711	-13.0819	-19.6876	-7.61132
2A4F	-14.4884	-89.7391	-12.0965	-29.3911	-72.4445	-14.3115
3R0W	-10.6642	-49.5389	-19.376	-29.0345	-39.8803	-10.1758
3R0Y	-11.8349	-48.8976	-16.9489	-25.19	-40.6565	-10.2744
3SPK	-12.0847	-83.7718	-6.69378	-20.1946	-70.271	-14.0354
4KB9	-12.3701	-67.7721	-7.58581	-21.9589	-53.399	-11.8927
5DGW	-13.7569	-77.6334	-7.01077	-21.8367	-62.8075	-13.0876
5IVS	-11.6618	-67.4194	-15.4734	-21.9128	-60.98	-12.8555
5IVT	-12.903	-76.749	-12.9591	-27.3313	-62.3768	-13.0329
5TYS	-15.6404	-87.7164	-16.3409	-33.1183	-70.939	-14.1203
5ULT	-12.1537	-66.4613	-7.7129	-23.2958	-50.8784	-11.5726
5UOV	-10.1573	-52.0695	-16.6138	-25.4682	-43.2151	-10.5993
6CDJ	-14.9905	-71.8609	-13.4421	-23.6458	-61.6572	-12.9415
6CDL	-15.0892	-90.2673	-6.17218	-24.3598	-72.0796	-14.2651
6VOE	-13.5072	-72.2432	-8.97385	-21.8883	-59.3288	-12.6458
7MYP	-12.2262	-80.3315	-9.10381	-24.9656	-64.4697	-13.2986
18624	-8.85661	-33.4709	-4.80825	-11.521	-26.7581	-8.50928
18629	-7.8985	-34.2406	-4.4223	-10.3795	-28.2834	-8.70299
18630	-9.53335	-36.5875	-3.88923	-10.3591	-30.1177	-8.93594
18631	-9.81642	-34.4538	-3.96301	-11.0259	-27.3909	-8.58965
18632	-9.4717	-35.6431	-5.90528	-11.6913	-29.857	-8.90284
18633	-9.56666	-34.9295	-5.12575	-11.5881	-28.4671	-8.72633
18634	-10.4206	-37.3026	-4.81101	-11.6013	-30.5123	-8.98606
18635	-7.59767	-36.1047	-2.87339	-9.37436	-29.6037	-8.87067
18637	-10.5754	-39.8144	-7.86888	-16.459	-31.2243	-9.07648
18638	-10.5248	-41.8171	-9.03662	-19.025	-31.8288	-9.15325
18639	-10.1573	-44.3476	-2.33568	-14.5018	-32.1815	-9.19805
18652	-11.1399	-48.2648	-7.86784	-18.4192	-37.7134	-9.90061
18658	-10.1142	-43.4801	-7.69175	-17.6759	-33.496	-9.36499
18659	-9.87002	-40.9391	-6.43217	-14.6836	-32.6877	-9.26233

## Sheet: ANID3_LIE_wSOL
		<P-L>PLS		<L-S>PLS	<L-S>LS			α=0.181; β=0.5	α=-0.0353; β=0.1487; γ=-5.9866
FileNames	DG_Exprmnt	avg_diff_ani2x	avg_diff_dftd3	DGsolvANID3	DGsolvANID3	ANI_intEn	D3_intEn	ANID3_LIE_0.50.181	ANID3_LIE
2GZ7	-9.25199	-43.4209	-43.0792	-5.37568	-14.503	-34.2935	-33.9518	-23.292	-9.88754
2GZ8	-7.8336	-23.1424	-26.4941	-9.29457	-11.6829	-20.754	-24.1057	-14.7402	-8.22179
3V3M	-7.54408	-48.6751	-58.0174	-3.03677	-9.56247	-42.1494	-51.4917	-30.3947	-10.4366
4MDS	-7.38642	-38.1315	-52.8701	-8.24942	-15.5771	-30.8038	-45.5424	-23.6451	-8.95948
4YOJ	-9.05956	-46.1299	-65.2983	-9.45137	-17.2404	-38.3408	-57.5093	-29.5796	-9.6578
7L10	-7.65331	-35.3205	-45.3689	-7.78781	-14.1295	-28.9789	-39.0273	-21.5534	-8.91809
7L11	-9.72146	-43.6127	-61.5381	-5.48343	-13.5576	-35.5386	-53.464	-27.4463	-9.38391
7L12	-9.77667	-52.692	-63.9455	-9.82403	-21.7564	-40.7597	-52.0132	-29.7942	-10.2115
7L13	-10.985	-48.5868	-64.9923	-11.2415	-22.3319	-37.4964	-53.9019	-28.5044	-9.65958
7L14	-9.60187	-43.0507	-58.4692	-7.05198	-13.2345	-36.8681	-52.2866	-27.8979	-9.62317
7LMF	-10.2133	-48.6297	-55.2487	-7.99148	-16.6709	-39.9503	-46.5693	-28.4042	-10.2833
7LMG	-9.68723	-46.8681	-55.3195	-7.98377	-16.6166	-38.2352	-46.6867	-27.5679	-10.0241
7LMH	-8.55504	-35.2964	-50.8534	-9.34508	-14.628	-30.0134	-45.5705	-23.255	-8.84096
7LMI	-9.87565	-41.891	-52.2446	-7.48622	-15.4251	-33.9521	-44.3058	-24.9954	-9.47128
7M8M	-9.81642	-43.42	-56.545	-10.5601	-8.82291	-45.1572	-58.2821	-33.1277	-10.6441
7M8N	-9.92873	-48.8362	-64.8737	-11.8245	-21.0892	-39.5715	-55.609	-29.851	-9.90789
7M8O	-10.5412	-53.5671	-65.9156	-9.42963	-22.0125	-40.9842	-53.3327	-30.1453	-10.1983
7M8P	-10.9201	-52.19	-63.215	-11.7061	-22.7182	-41.1779	-52.2029	-30.0377	-10.267
7M8X	-8.97543	-46.0425	-60.1521	-8.27895	-16.3991	-37.9223	-52.0319	-28.3789	-9.78893
7M8Y	-9.87002	-42.9064	-57.1802	-11.7437	-21.03	-33.6202	-47.8939	-25.4789	-9.29526
7M8Z	-9.3643	-53.4497	-61.132	-11.2663	-22.5547	-42.1613	-49.8436	-30.1023	-10.4965
7M90	-9.3643	-58.8154	-65.1896	-12.2333	-24.6654	-46.3832	-52.7575	-32.7407	-11.0214
7M91	-10.7827	-56.4616	-62.4718	-9.56756	-21.5035	-44.5257	-50.5359	-31.4098	-10.8237
7N44	-10.4631	-56.1068	-65.3389	-10.1295	-22.4359	-43.8003	-53.0324	-31.499	-10.6277
7P51	-6.05313	-22.6984	-32.9639	-8.38253	-12.037	-19.044	-29.3095	-14.827	-7.78382
2A4F	-14.4884	-89.7391	-78.2505	-10.3407	-26.878	-73.2018	-61.7132	-47.771	-14.6932
3R0W	-10.6642	-49.5389	-55.7243	-16.6476	-26.8294	-39.3572	-45.5426	-27.9218	-10.2314
3R0Y	-11.8349	-48.8976	-60.0502	-14.6451	-23.463	-40.0797	-51.2324	-29.3129	-10.138
3SPK	-12.0847	-83.7718	-76.7986	-5.53589	-19.2296	-70.0781	-63.1049	-46.461	-14.1796
4KB9	-12.3701	-67.7721	-80.5111	-6.13064	-21.1008	-52.8019	-65.5409	-38.2639	-11.5247
5DGW	-13.7569	-77.6334	-76.0968	-6.24158	-21.177	-62.698	-61.1613	-42.4192	-13.1508
5IVS	-11.6618	-67.4194	-72.9753	-13.6433	-21.1665	-59.8962	-65.452	-41.7949	-12.5827
5IVT	-12.903	-76.749	-69.2303	-10.8355	-25.011	-62.5734	-55.0547	-41.2516	-13.3478
5TYS	-15.6404	-87.7164	-78.9707	-13.8833	-29.9251	-71.6746	-62.9289	-47.2274	-14.4232
5ULT	-12.1537	-66.4613	-71.303	-6.94824	-22.0115	-51.3981	-56.2398	-35.8785	-11.6442
5UOV	-10.1573	-52.0695	-55.5796	-15.0903	-24.5556	-42.6042	-46.1143	-29.6488	-10.694
6CDJ	-14.9905	-71.8609	-69.6276	-11.9615	-22.6894	-61.133	-58.8997	-41.2274	-12.9979
6CDL	-15.0892	-90.2673	-81.6924	-5.67206	-23.2174	-72.722	-64.1471	-47.9716	-14.536
6VOE	-13.5072	-72.2432	-72.9935	-8.57013	-21.2413	-59.572	-60.3222	-40.7043	-12.7156
7MYP	-12.2262	-80.3315	-79.4161	-7.68223	-23.2489	-64.7648	-63.8494	-43.9391	-13.3632
18624	-8.85661	-33.4709	-40.9689	-4.15936	-11.2422	-26.3881	-33.8861	-19.3274	-8.71432
18629	-7.8985	-34.2406	-44.0408	-3.91202	-10.5132	-27.6394	-37.4396	-20.5963	-8.77496
18630	-9.53335	-36.5875	-45.3191	-3.45925	-10.499	-29.5477	-38.2793	-21.7024	-9.02909
18631	-9.81642	-34.4538	-43.9655	-3.44687	-11.0063	-26.8944	-36.4061	-20.0367	-8.70066
18632	-9.4717	-35.6431	-46.5514	-5.04299	-11.5933	-29.0927	-40.0011	-21.7866	-8.90065
18633	-9.56666	-34.9295	-45.7452	-4.46897	-11.5347	-27.8637	-38.6794	-20.9328	-8.76456
18634	-10.4206	-37.3026	-47.111	-4.24707	-11.694	-29.8557	-39.6641	-22.107	-9.026
18635	-7.59767	-36.1047	-45.5238	-2.71978	-9.83702	-28.9874	-38.4066	-21.4453	-8.94128
18637	-10.5754	-39.8144	-49.5045	-6.90102	-15.8551	-30.8603	-40.5504	-22.7698	-9.1441
18638	-10.5248	-41.8171	-50.4144	-7.72769	-17.8024	-31.7423	-40.3396	-23.1726	-9.2827
18639	-10.1573	-44.3476	-50.4577	-2.3763	-14.0784	-32.6455	-38.7556	-23.3375	-9.47292
18652	-11.1399	-48.2648	-55.961	-6.77601	-17.4354	-37.6054	-45.3017	-27.0023	-9.97938
18658	-10.1142	-43.4801	-47.1191	-6.65255	-16.4576	-33.6751	-37.314	-23.5914	-9.6769
18659	-9.87002	-40.9391	-50.3738	-5.64771	-14.3278	-32.259	-41.6938	-23.6761	-9.31172

## Sheet: MM_LIE_complete
		PLS MD (kcal/mol)				LS MD (kcal/mol)				α=0.181; β=0.5	α=-0.05814; β=0.253052; γ=-2.73026
PDB ID	DG Exprmnt (kcal/mol)	P-L_coul	P-L_LJ	L-rest_coul	L-rest_LJ	Lig-SOL_Coulomb	Lig-SOL_LJ	PLS-LS_coul (kcal/mol)	PLS-LS_LJ (kcal/mol)	MM_LIE original eqn (kcal/mol)	MM_LIE_predicted from fit (kcal/mol)
2GZ7	-9.25199	-10.8915	-41.124	-10.7631	-11.2912	-23.0518	-30.6838	1.39713	-21.7315	-3.23483	-8.31068
2GZ8	-7.8336	-8.91099	-27.2878	-18.022	-17.3609	-28.0249	-30.0951	1.09183	-14.5536	-2.08828	-6.47655
3V3M	-7.54408	-18.6039	-49.8948	-13.7077	-11.0444	-36.2842	-32.9768	3.97254	-27.9624	-3.07493	-10.0372
4MDS	-7.38642	-13.3984	-49.6905	-24.2237	-17.6239	-48.9453	-39.0263	11.3232	-28.2881	0.54143	-10.5469
4YOJ	-9.05956	-13.4262	-58.5669	-19.4598	-10.1937	-38.1391	-36.6611	5.25301	-32.0996	-3.18352	-11.1585
7L10	-7.65331	-14.8126	-41.1288	-7.89455	-13.2677	-28.1723	-33.0973	5.46518	-21.2992	-1.12257	-8.43781
7L11	-9.72146	-21.063	-54.3901	-4.84802	-12.0732	-32.3738	-36.9742	6.46276	-29.4891	-2.10614	-10.5683
7L12	-9.77667	-20.7462	-57.5227	-20.459	-12.9769	-54.6981	-38.8265	13.493	-31.6732	1.01366	-11.5297
7L13	-10.985	-19.4381	-59.0896	-24.1025	-13.3649	-52.2921	-39.9637	8.75141	-32.4908	-1.50514	-11.4609
7L14	-9.60187	-15.517	-53.0789	-4.96267	-13.6771	-25.7335	-38.702	5.25385	-28.054	-2.45084	-10.1348
7LMF	-10.2133	-20.6	-50.0796	-12.3092	-11.8873	-37.5194	-31.831	4.61016	-30.1358	-3.14951	-10.6242
7LMG	-9.68723	-17.797	-50.7261	-14.4615	-11.4246	-37.9998	-31.6649	5.74118	-30.4858	-2.64734	-10.7785
7LMH	-8.55504	-8.52153	-47.3989	-15.2701	-13.7143	-30.3229	-33.212	6.53131	-27.9012	-1.78446	-10.1704
7LMI	-9.87565	-17.3496	-47.9187	-14.9852	-11.8938	-40.5354	-30.9876	8.20062	-28.825	-1.11701	-10.5012
7M8M	-9.81642	-15.4841	-52.033	-25.9728	-11.6741	-46.0614	-36.3783	4.60457	-27.3287	-2.64422	-9.91355
7M8N	-9.92873	-22.384	-58.4682	-27.8547	-13.3948	-54.327	-39.6981	4.08831	-32.1648	-3.77768	-11.1073
7M8O	-10.5412	-23.3189	-58.9063	-19.0713	-13.1908	-52.6675	-39.332	10.2774	-32.7651	-0.791805	-11.619
7M8P	-10.9201	-19.9043	-57.8145	-23.1336	-14.2912	-52.5294	-39.8315	9.49149	-32.2742	-1.09588	-11.4491
7M8X	-8.97543	-21.044	-53.9348	-10.8553	-13.1578	-37.5717	-37.8518	5.67242	-29.2407	-2.45636	-10.4595
7M8Y	-9.87002	-17.0814	-51.652	-25.3468	-16.4318	-53.441	-40.2677	11.0128	-27.8162	0.471669	-10.4095
7M8Z	-9.3643	-22.9953	-55.3621	-28.6601	-12.6976	-63.528	-37.027	11.8725	-31.0327	0.319347	-11.2734
7M90	-9.3643	-27.7847	-59.2304	-33.0457	-14.3754	-69.0174	-40.4446	8.18714	-33.1613	-1.90862	-11.5978
7M91	-10.7827	-20.5599	-57.8227	-18.6288	-10.9649	-51.6393	-36.2653	12.4506	-32.5222	0.338788	-11.6839
7N44	-10.4631	-22.505	-59.245	-22.7014	-12.9748	-57.6217	-39.0093	12.4152	-33.2105	0.196525	-11.856
7P51	-6.05313	-8.31119	-31.5684	-14.6362	-9.93862	-28.8683	-23.0549	5.92091	-18.4521	-0.379379	-7.74384
2A4F	-14.4884	-39.5304	-65.8363	-23.7939	-9.81838	-77.5251	-37.5117	14.2009	-38.1429	0.196556	-13.208
3R0W	-10.6642	-21.0553	-50.1852	-55.8652	-15.9418	-88.0578	-41.5863	11.1373	-24.5408	1.12678	-9.58786
3R0Y	-11.8349	-22.0763	-53.3576	-38.5404	-16.5625	-69.9498	-38.8781	9.3331	-31.0419	-0.952032	-11.1281
3SPK	-12.0847	-36.5564	-64.8059	-8.94135	-8.21104	-57.0184	-37.7118	11.5207	-35.3052	-0.629918	-12.3341
4KB9	-12.3701	-32.2469	-69.9046	-19.5276	-6.86427	-59.1845	-43.5263	7.41001	-33.2426	-2.31191	-11.5732
5DGW	-13.7569	-33.9154	-66.9137	-16.3046	-10.9569	-63.3979	-43.6374	13.178	-34.2332	0.392785	-12.1592
5IVS	-11.6618	-31.0222	-63.1326	-31.1212	-15.7078	-56.82	-41.7992	-5.32337	-37.0412	-9.36615	-11.7941
5IVT	-12.903	-33.1114	-60.8666	-26.2579	-10.2261	-62.1721	-40.1451	2.80282	-30.9477	-4.20012	-10.7246
5TYS	-15.6404	-43.7827	-68.8411	-31.7646	-11.7116	-82.8231	-43.3898	7.27581	-37.1628	-3.08856	-12.5574
5ULT	-12.1537	-33.0471	-63.1695	-18.5119	-9.57727	-60.793	-41.3604	9.23401	-31.3863	-1.06392	-11.2095
5UOV	-10.1573	-22.9908	-48.1396	-36.7782	-25.315	-68.2928	-49.0038	8.52376	-24.4508	-0.16371	-9.41313
6CDJ	-14.9905	-31.3215	-62.7983	-32.8743	-17.3124	-62.8755	-46.2866	-1.32027	-33.8241	-6.78229	-11.2128
6CDL	-15.0892	-42.5129	-71.919	-11.6038	-13.6253	-66.7139	-45.7598	12.5972	-39.7845	-0.902415	-13.5302
6VOE	-13.5072	-37.4056	-67.7435	-31.6857	-13.7506	-67.0973	-44.011	-1.99402	-37.4831	-7.78146	-12.0995
7MYP	-12.2262	-39.5229	-68.5889	-17.186	-9.22151	-61.3234	-41.2414	4.61446	-36.569	-4.31176	-12.2524
18624	-8.85661	-18.4162	-36.3387	-6.77024	-8.06389	-40.5633	-25.2746	15.3769	-19.1279	4.2263	-8.46461
18629	-7.8985	-16.1399	-39.0225	-9.01035	-8.21962	-39.9775	-27.1326	14.8272	-20.1094	3.77381	-8.68102
18630	-9.53335	-18.9742	-39.5925	-6.19371	-8.40569	-39.7034	-27.1073	14.5355	-20.8909	3.4865	-8.8618
18631	-9.81642	-19.8042	-39.0203	-4.77691	-8.00846	-38.9202	-27.3865	14.3391	-19.6423	3.61427	-8.53443
18632	-9.4717	-16.5657	-41.3647	-10.8075	-8.44826	-41.5741	-27.8528	14.2009	-21.9602	3.12566	-9.11295
18633	-9.56666	-20.4951	-39.6981	-6.02801	-9.11537	-41.7328	-28.1064	15.2097	-20.7071	3.85686	-8.85451
18634	-10.4206	-18.6955	-42.5473	-9.22734	-9.01902	-41.7349	-29.8542	13.8121	-21.7121	2.97614	-9.02757
18635	-7.59767	-18.1545	-39.7586	-5.55435	-8.79591	-38.2622	-28.4044	14.5533	-20.1501	3.6295	-8.67539
18637	-10.5754	-19.1305	-44.8948	-19.9664	-11.2051	-55.8114	-33.4209	16.7145	-22.6791	4.25232	-9.44099
18638	-10.5248	-20.7894	-45.2658	-23.6095	-10.5004	-59.8145	-33.2476	15.4156	-22.5186	3.63193	-9.32486
18639	-10.1573	-25.8915	-46.0265	-10.2801	-10.38	-48.7505	-33.3277	12.5788	-23.0789	2.11215	-9.30173
18652	-11.1399	-26.3478	-50.1542	-17.1743	-10.3577	-59.1644	-34.1728	15.6424	-26.3391	3.05382	-10.3048
18658	-10.1142	-26.1107	-43.0641	-17.4913	-9.25194	-57.4998	-28.4598	13.8978	-23.8561	2.63091	-9.57509
18659	-9.87002	-21.9288	-45.1728	-11.527	-10.091	-48.8305	-32.0284	15.3747	-23.2353	3.48176	-9.50386

## Sheet: MM_LIE_reduced
		PLS MD				LS MD				α=0.181; β=0.5	α=-0.063; β=0.0.2492; γ=-3.08616
id	DG_Exprmnt (kcal/mol)	P-L_coul (kcal/mol)	P-L_lj (kcal/mol)	L-rest_coul (kcal/mol)	L-rest_LJ (kcal/mol)	L-S_coul (kcal/mol)	L-S_LJ (kcal/mol)	PLS-LS_coul (kcal/mol)	PLS-LS_LJ (kcal/mol)	MM_LIE original eqn (kcal/mol)
2GZ7	-9.25199	-10.8915	-41.124	-9.91831	-9.94309	-23.0516	-30.6828	2.24171	-20.3843	-2.5687	-8.30607
2GZ8	-7.8336	-8.91099	-27.2878	-18.2095	-14.3348	-28.0249	-30.0946	0.904374	-11.528	-1.63437	-6.01549
3V3M	-7.54408	-18.6039	-49.8946	-10.5112	-10.3767	-36.2854	-32.9783	7.17024	-27.2931	-1.35492	-10.3358
4MDS	-7.38642	-13.3984	-49.6905	-24.4842	-15.7783	-48.946	-39.0244	11.0634	-26.4444	0.745266	-10.3676
4YOJ	-9.05956	-13.4264	-58.5669	-19.6085	-8.73652	-38.1381	-36.6625	5.10325	-30.6409	-2.99438	-11.0409
7L10	-7.65331	-14.8125	-41.1288	-8.5859	-11.9532	-28.1738	-33.0978	4.77531	-19.9842	-1.22949	-8.36473
7L11	-9.72146	-21.0631	-54.3901	-5.40153	-11.0111	-32.3745	-36.9732	5.90992	-28.4279	-2.1905	-10.5398
7L12	-9.77667	-20.7459	-57.5225	-20.921	-11.3785	-54.6991	-38.8267	13.0322	-30.0743	1.07264	-11.3952
7L13	-10.985	-19.4382	-59.0894	-24.6534	-11.869	-52.2921	-39.961	8.20043	-30.9973	-1.5103	-11.3233
7L14	-9.60187	-15.517	-53.0789	-5.48537	-12.4437	-25.7337	-38.7015	4.73138	-26.8211	-2.48893	-10.0657
7LMF	-10.2133	-20.5998	-50.0791	-12.6852	-10.7567	-37.5194	-31.8313	4.23435	-29.0046	-3.13265	-10.5788
7LMG	-9.68723	-17.7971	-50.7256	-14.6946	-10.3805	-37.999	-31.6671	5.50736	-29.439	-2.57478	-10.7666
7LMH	-8.55504	-8.52149	-47.3989	-15.723	-12.3767	-30.3207	-33.2132	6.07627	-26.5624	-1.76966	-10.0853
7LMI	-9.87565	-17.3496	-47.9187	-15.2602	-10.8172	-40.5332	-30.9892	7.92345	-27.7467	-1.06043	-10.4959
7M8M	-9.81642	-15.4842	-52.033	-26.3886	-10.3472	-46.0602	-36.3795	4.18743	-26.0006	-2.61239	-9.82726
7M8N	-9.92873	-22.3839	-58.4682	-28.2161	-11.673	-54.3262	-39.6996	3.72629	-30.4417	-3.6468	-10.9052
7M8O	-10.5412	-23.3188	-58.9063	-19.1584	-11.6918	-52.6654	-39.3334	10.1882	-31.2647	-0.564806	-11.5141
7M8P	-10.9201	-19.9043	-57.8145	-23.9582	-12.5881	-52.5294	-39.8303	8.66692	-30.5723	-1.20013	-11.2465
7M8X	-8.97543	-21.0446	-53.9333	-11.5401	-11.861	-37.5727	-37.8513	4.988	-27.943	-2.56368	-10.3613
7M8Y	-9.87002	-17.0818	-51.6515	-25.8243	-14.4858	-53.4391	-40.2677	10.533	-25.8696	0.584078	-10.1912
7M8Z	-9.3643	-22.9931	-55.3619	-28.9388	-10.9169	-63.5292	-37.0256	11.5972	-29.2532	0.503776	-11.1009
7M90	-9.3643	-27.7847	-59.2304	-33.0875	-12.6449	-69.021	-40.4438	8.1489	-31.4315	-1.61465	-11.4282
7M91	-10.7827	-20.5602	-57.8227	-18.9808	-9.99039	-51.6403	-36.2646	12.0993	-31.5485	0.339392	-11.7043
7N44	-10.4631	-22.503	-59.2445	-23.0802	-11.4764	-57.6202	-39.0088	12.037	-31.7121	0.278614	-11.7412
7P51	-6.05313	-8.31109	-31.5684	-14.9506	-9.07433	-28.8666	-23.0561	5.60492	-17.5865	-0.380703	-7.81907
2A4F	-14.4884	-39.5306	-65.8356	-23.8166	-9.00946	-77.5241	-37.5067	14.1769	-37.3383	0.330217	-13.277
3R0W	-10.6642	-21.0553	-50.1848	-55.7345	-15.0645	-88.0559	-41.5837	11.2662	-23.6656	1.34961	-9.6878
3R0Y	-11.8349	-22.0764	-53.3571	-38.4252	-15.5869	-69.9498	-38.8764	9.44818	-30.0675	-0.718134	-11.1695
3SPK	-12.0847	-36.5559	-64.8054	-8.82756	-7.77196	-57.0194	-37.7122	11.6359	-34.8652	-0.49266	-12.5018
4KB9	-12.3701	-32.2447	-69.9051	-19.5161	-6.37684	-59.1848	-43.5227	7.4239	-32.7592	-2.21747	-11.7138
5DGW	-13.7569	-33.9149	-66.9132	-16.4013	-10.1922	-63.3991	-43.6372	13.0829	-33.4682	0.483697	-12.2442
5IVS	-11.6618	-31.0213	-63.1324	-31.2493	-14.1984	-56.8207	-41.7976	-5.44981	-35.5333	-9.15643	-11.6005
5IVT	-12.903	-33.1126	-60.8647	-26.1365	-8.97686	-62.1702	-40.1424	2.92113	-29.6991	-3.91498	-10.6698
5TYS	-15.6404	-43.7844	-68.8408	-31.5005	-10.6388	-82.826	-43.3881	7.54111	-36.0915	-2.76201	-12.5515
5ULT	-12.1537	-33.0468	-63.1685	-18.7681	-9.03035	-60.7882	-41.3592	8.97328	-30.8396	-1.09533	-11.3323
5UOV	-10.1573	-22.9924	-48.1393	-37.0997	-22.5822	-68.2925	-49.0007	8.20048	-21.7208	0.168771	-9.01156
6CDJ	-14.9905	-31.3217	-62.7971	-33.076	-15.9778	-62.875	-46.2825	-1.52271	-32.4924	-6.64248	-11.0881
6CDL	-15.0892	-42.512	-71.9175	-11.7199	-12.8207	-66.713	-45.7567	12.4811	-38.9816	-0.81511	-13.5805
6VOE	-13.5072	-37.4056	-67.7426	-21.3032	-13.8062	-67.0968	-44.0098	8.38798	-37.539	-2.60056	-12.9652
7MYP	-12.2262	-39.5239	-68.5829	-17.1865	-8.81515	-61.3234	-41.2376	4.613	-36.1605	-4.23855	-12.3857
18624	-8.85661	-18.4149	-36.3401	-6.95624	-7.39431	-40.5614	-25.2741	15.1903	-18.4603	4.25383	-8.63589
18629	-7.8985	-16.1369	-39.0246	-9.16367	-7.49993	-39.9747	-27.1326	14.6741	-19.3919	3.8271	-8.83579
18630	-9.53335	-18.972	-39.5932	-6.4913	-7.62015	-39.7012	-27.1083	14.2379	-20.1051	3.47994	-8.98626
18631	-9.81642	-19.8033	-39.0215	-5.01874	-7.27108	-38.9192	-27.386	14.0972	-18.9066	3.62652	-8.6788
18632	-9.4717	-16.56	-41.3707	-10.9774	-7.68466	-41.5748	-27.853	14.0375	-21.2023	3.18111	-9.24717
18633	-9.56666	-20.4898	-39.702	-6.16231	-8.25717	-41.7297	-28.1066	15.0776	-19.8525	3.94548	-8.9758
18634	-10.4206	-18.6945	-42.5473	-9.38719	-8.17428	-41.7316	-29.8533	13.6499	-20.8684	3.04779	-9.13971
18635	-7.59767	-18.1531	-39.7608	-5.69156	-7.95265	-38.2605	-28.4034	14.4159	-19.31	3.71283	-8.79924
18637	-10.5754	-19.1302	-44.8953	-19.7539	-9.8037	-55.8117	-33.4202	16.9275	-21.2788	4.6123	-9.44686
18638	-10.5248	-20.788	-45.2672	-22.6782	-9.03609	-59.8141	-33.2483	16.3478	-21.055	4.36297	-9.35484
18639	-10.1573	-25.8898	-46.0282	-10.1234	-9.19199	-48.7476	-33.3272	12.7344	-21.893	2.40455	-9.33783
18652	-11.1399	-26.3449	-50.1565	-16.8704	-9.01448	-59.1601	-34.1707	15.9449	-25.0004	3.44737	-10.3129
18658	-10.1142	-26.1102	-43.0652	-17.4922	-8.22768	-57.4947	-28.4594	13.8923	-22.8336	2.81329	-9.64459
18659	-9.87002	-21.9249	-45.1745	-11.7297	-9.10335	-48.8279	-32.0263	15.1733	-22.2515	3.5591	-9.57961

## Sheet: complete_vs_reduced_MM
	Complete System		Reduced System
PDB ID	L-rest_coul (kcal/mol)	L-rest_LJ (kcal/mol)	L-rest_coul (kcal/mol)	L-rest_LJ (kcal/mol)	Diff_coul	Diff_lj
2GZ7	-10.7631	-11.2912	-9.91831	-9.94309	-0.844814	-1.34814
2GZ8	-18.022	-17.3609	-18.2095	-14.3348	0.187452	-3.02608
3V3M	-13.7077	-11.0444	-10.5112	-10.3767	-3.19653	-0.667686
4MDS	-24.2237	-17.6239	-24.4842	-15.7783	0.260516	-1.84563
4YOJ	-19.4598	-10.1937	-19.6085	-8.73652	0.148638	-1.45722
7L10	-7.89455	-13.2677	-8.5859	-11.9532	0.691348	-1.31451
7L11	-4.84802	-12.0732	-5.40153	-11.0111	0.553513	-1.06207
7L12	-20.459	-12.9769	-20.921	-11.3785	0.461998	-1.59842
7L13	-24.1025	-13.3649	-24.6534	-11.869	0.550908	-1.49591
7L14	-4.96267	-13.6771	-5.48537	-12.4437	0.522706	-1.23332
7LMF	-12.3092	-11.8873	-12.6852	-10.7567	0.375956	-1.13054
7LMG	-14.4615	-11.4246	-14.6946	-10.3805	0.233031	-1.04412
7LMH	-15.2701	-13.7143	-15.723	-12.3767	0.45294	-1.3376
7LMI	-14.9852	-11.8938	-15.2602	-10.8172	0.275048	-1.0766
7M8M	-25.9728	-11.6741	-26.3886	-10.3472	0.41587	-1.32694
7M8N	-27.8547	-13.3948	-28.2161	-11.673	0.361377	-1.72173
7M8O	-19.0713	-13.1908	-19.1584	-11.6918	0.0870698	-1.49897
7M8P	-23.1336	-14.2912	-23.9582	-12.5881	0.824546	-1.70304
7M8X	-10.8553	-13.1578	-11.5401	-11.861	0.684751	-1.29677
7M8Y	-25.3468	-16.4318	-25.8243	-14.4858	0.477533	-1.94606
7M8Z	-28.6601	-12.6976	-28.9388	-10.9169	0.278681	-1.78074
7M90	-33.0457	-14.3754	-33.0875	-12.6449	0.041826	-1.7305
7M91	-18.6288	-10.9649	-18.9808	-9.99039	0.352008	-0.974474
7N44	-22.7014	-12.9748	-23.0802	-11.4764	0.378776	-1.49842
7P51	-14.6362	-9.93862	-14.9506	-9.07433	0.314412	-0.864293
2A4F	-23.7939	-9.81838	-23.8166	-9.00946	0.0227533	-0.808915
3R0W	-55.8652	-15.9418	-55.7345	-15.0645	-0.130736	-0.877366
3R0Y	-38.5404	-16.5625	-38.4252	-15.5869	-0.115201	-0.97555
3SPK	-8.94135	-8.21104	-8.82756	-7.77196	-0.113791	-0.439077
4KB9	-19.5276	-6.86427	-19.5161	-6.37684	-0.0114962	-0.487428
5DGW	-16.3046	-10.9569	-16.4013	-10.1922	0.0967734	-0.764747
5IVS	-31.1212	-15.7078	-31.2493	-14.1984	0.128107	-1.50937
5IVT	-26.2579	-10.2261	-26.1365	-8.97686	-0.121415	-1.24928
5TYS	-31.7646	-11.7116	-31.5005	-10.6388	-0.264101	-1.07273
5ULT	-18.5119	-9.57727	-18.7681	-9.03035	0.25619	-0.546917
5UOV	-36.7782	-25.315	-37.0997	-22.5822	0.321463	-2.73282
6CDJ	-32.8743	-17.3124	-33.076	-15.9778	0.201721	-1.33454
6CDL	-11.6038	-13.6253	-11.7199	-12.8207	0.116037	-0.804565
6VOE	-31.6857	-13.7506	-21.3032	-13.8062	-10.3825	0.0555927
7MYP	-17.186	-9.22151	-17.1865	-8.81515	0.000501912	-0.406358
18624	-6.77024	-8.06389	-6.95624	-7.39431	0.185994	-0.669575
18629	-9.01035	-8.21962	-9.16367	-7.49993	0.153322	-0.719694
18630	-6.19371	-8.40569	-6.4913	-7.62015	0.297586	-0.78554
18631	-4.77691	-8.00846	-5.01874	-7.27108	0.241826	-0.73738
18632	-10.8075	-8.44826	-10.9774	-7.68466	0.169861	-0.763599
18633	-6.02801	-9.11537	-6.16231	-8.25717	0.134297	-0.858198
18634	-9.22734	-9.01902	-9.38719	-8.17428	0.159847	-0.844742
18635	-5.55435	-8.79591	-5.69156	-7.95265	0.137213	-0.84326
18637	-19.9664	-11.2051	-19.7539	-9.8037	-0.212476	-1.40141
18638	-23.6095	-10.5004	-22.6782	-9.03609	-0.931381	-1.46432
18639	-10.2801	-10.38	-10.1234	-9.19199	-0.156716	-1.18803
18652	-17.1743	-10.3577	-16.8704	-9.01448	-0.303944	-1.34321
18658	-17.4913	-9.25194	-17.4922	-8.22768	0.000884321	-1.02426
18659	-11.527	-10.091	-11.7297	-9.10335	0.202701	-0.98762

## Sheet: MMPBSA
PDB ID	DG Exp	ΔEEL	ΔVDWAALS	ΔTOTAL	ΔGSOLV	MMPBSA		option
2GZ7	-9.25199	-7.1336	-42.3164	-49.45	34.8246	-14.6255		istrng=0.15
2GZ8	-7.8336	-6.0115	-28.6386	-34.6501	28.5566	-6.0935		indi=2.1
3V3M	-7.54408	-8.87	-51.98	-60.85	45.46	-15.38		radiopt=0
4MDS	-7.38642	-7.818	-52.0438	-59.8618	49.3999	-10.4619
4YOJ	-9.05956	-7.6563	-60.9103	-68.5666	46.227	-22.3395
7L10	-7.65331	-8.6082	-42.8145	-51.4227	42.9289	-8.4938
7L11	-9.72146	-10.5249	-56.7079	-67.2328	47.0516	-20.1812
7L12	-9.77667	-10.2883	-59.5711	-69.8594	51.9847	-17.8747
7L13	-10.985	-9.5686	-61.2876	-70.8562	54.1138	-16.7424
7L14	-9.60187	-6.9524	-55.0454	-61.9978	47.0567	-14.941
7LMF	-10.2133	-10.2694	-52.4478	-62.7172	45.515	-17.2022
7LMG	-9.68723	-9.8335	-52.5435	-62.377	45.8423	-16.5348
7LMH	-8.55504	-4.2678	-48.9673	-53.2351	41.9028	-11.3323
7LMI	-9.87565	-8.3649	-49.9852	-58.3501	45.4737	-12.8764
7M8M	-9.81642	-7.2367	-53.963	-61.1997	49.0116	-12.188
7M8N	-9.92873	-10.8616	-60.778	-71.6396	52.9175	-18.7221
7M8O	-10.5412	-12.0416	-60.5833	-72.6249	53.0681	-19.5569
7M8P	-10.9201	-10.1929	-59.6906	-69.8835	53.6612	-16.2223
7M8X	-8.97543	-10.0482	-56.3788	-66.427	47.9511	-18.4759
7M8Y	-9.87002	-8.8068	-53.9411	-62.7479	48.6792	-14.0687
7M8Z	-9.3643	-11.7755	-57.5842	-69.3597	53.1457	-16.214
7M90	-9.3643	-14.67	-61.29	-75.96	56.18	-19.78
7M91	-10.7827	-12.4326	-59.7249	-72.1575	55.1998	-16.9576
7N44	-10.4631	-11.1549	-61.1789	-72.3338	53.2342	-19.0997
7P51	-6.05313	-2.3063	-32.8752	-35.1815	27.5738	-7.6077
2A4F	-14.4884	-23.3144	-69.6418	-92.9562	79.5242	-13.432
3R0W	-10.6642	-11.4036	-53.272	-64.6756	59.1763	-5.4993
3R0Y	-11.8349	-11.2173	-56.7531	-67.9704	56.9343	-11.0361
3SPK	-12.0847	-18.73	-67.63	-86.36	66.1	-20.26
4KB9	-12.3701	-19.7042	-73.2263	-92.9305	80.0048	-12.9257
5DGW	-13.7569	-20.0426	-70.4957	-90.5383	75.2112	-15.3271
5IVS	-11.6618	-15.1693	-66.2956	-81.4649	72.9319	-8.533
5IVT	-12.903	-15.839	-64.0148	-79.8538	68.6237	-11.2301
5TYS	-15.6404	-31.4619	-72.4765	-103.938	93.4568	-11.4307
5ULT	-12.1537	-18.245	-65.9271	-84.1721	73.3033	-10.8688
5UOV	-10.1573	-17.046	-51.2739	-68.3199	57.8432	-10.4767
6CDJ	-14.9905	-18.47	-66.83	-85.3	77.15	-8.15
6CDL	-15.0892	-25.3988	-75.9456	-101.344	85.2137	-16.1307
6VOE	-13.5072	-20.5468	-70.1346	-90.6814	83.805	-6.8764
7MYP	-12.2262	-24.353	-72.1834	-96.5364	83.5651	-12.9713
18624	-8.85661	-11.54	-37.7	-49.24	35.54	-13.69
18629	-7.8985	-8.87	-40.64	-49.51	35.43	-14.09
18630	-9.53335	-10.97	-40.86	-51.83	35.25	-16.59
18631	-9.81642	-11.92	-40.46	-52.38	36.83	-15.54
18632	-9.4717	-10.05	-43.03	-53.08	36.09	-16.99
18633	-9.56666	-12.77	-41.57	-54.34	38.21	-16.13
18634	-10.4206	-11.05	-44.62	-55.67	38.77	-16.9
18635	-7.59767	-11.52	-41.51	-53.03	37.33	-15.7
18637	-10.5754	-11.79	-46.14	-57.93	42.86	-15.07
18638	-10.5248	-13.23	-47.48	-60.71	44.13	-16.59
18639	-10.1573	-18.1	-48.1	-66.2	47.44	-18.76
18652	-11.1399	-18.7	-52.02	-70.72	51.82	-18.9
18658	-10.1142	-16.91	-44.91	-61.82	45.46	-16.36
18659	-9.87002	-13.48	-47.19	-60.67	44.25	-16.42

[truncated: 5 more sheets: MMGBSA, Alchemical, ANI_vs_G16, Ligand_ion_interaction, Random_sampling]
